# Supplementary material for: Nutritional and Non-Nutritional Strategies in Bodybuilding: Impact on Kidney Function
Source: Int J Environ Res Public Health. 2022 Apr 3;19(7):4288. doi: 10.3390/ijerph19074288 (PMC8998289; doi:10.3390/ijerph19074288)
Supplement: Supplementary file 1 [file ijerph-19-04288-s001.zip]

Archive with 3 entries (2 files):
- Supp Material/
- Supp Material/TABLE S1.pdf
- Supp Material/TABLE S2.pdf
